# Supplementary material for: Determination of significant parameters in remote ischemic postconditioning for ischemic stroke in experimental models: A systematic review and meta‐analysis study
Source: CNS Neurosci Ther. 2022 Jul 27;28(10):1492–508. doi: 10.1111/cns.13925 (PMC9437239; doi:10.1111/cns.13925)
Supplement: Supplementary file 4 — TableS1‐S3 [file CNS-28-1492-s004.xlsx]

## Sheet: Table S1-Summary of Studies
Reference No.	Study (Author, Year)	Nation (Language)	Species	Gender	Age	Stroke Model	Experiment	Remote Ischemic Conditioning						Measures	Method (Unit)	Number of subjects in Control group	Number of subjects in Treatment group	Measure time	Overall bias (RoB 2)	Scores (CAMARADES)
								Conditioning time	Unilateral/Bilateral/Four side (U/B/F)	Upper limb/Hind limb/Femoral artery (UL/HL/FA)	Number of cycles	Duration of occlusion per cycle (min)	Duration of release per cycle (min)
1	Hoda et al. (2014)	USA (ENG)	Male C57BL/6 mice	M	mid-aged (12 ± 1 month old)	eMCAO	Ex 01	2h after stroke onset	U (L)	HL	5	5	5	Infarct size	TTC (% of HB)	10	10	48h	Low risk	10
							Ex 02	2h after stroke onset	U (L)	HL	5	5	5	Neurological scale	Longa 5-point scale (0-4)	10	10	48h
2	Wang et al. (2016)	China (ENG)	Male SD rats	M	adult	MCAO 120min	Ex 01	40min before reperfusion (80min after stroke onset)	U (L)	HL	4	5	5	Infarct size	TTC (% of HB)	6	6	24h	Low risk	7
		China (ENG)	Male SD rats			MCAO 120min	Ex 02	40min before reperfusion (80min after stroke onset)	U (L)	HL	4	5	5	Neurological scale	mNSS 18-point scale (0-18)	6	6	24h
3	Qi et al. (2012)	China (ENG)	Male SD rats	M	/	MCAO 120min	Ex 01	0min after reperfusion	B	FA	3	10	10	Cell-level test: AT	LC3Ⅱ/Ⅰ-Penumbra (ratio)	4	4	22h	Low risk	6
		China (ENG)	Male SD rats			MCAO 120min	Ex 02	0min after reperfusion	B	FA	3	10	10	Infarct size	TTC (% of HB)	8	8	22h
		China (ENG)	Male SD rats			MCAO 120min	Ex 03	0min after reperfusion	B	FA	3	10	10	Neurological scale	Belayev 12-point scale (0-12)	8	8	22h
		China (ENG)	Male SD rats			MCAO 120min	Ex 04	10min after reperfusion	B	FA	3	10	10	Infarct size	TTC (% of HB)	8	8	22h
		China (ENG)	Male SD rats			MCAO 120min	Ex 05	10min after reperfusion	B	FA	3	10	10	Neurological scale	Belayev 12-point scale (0-12)	8	8	22h
		China (ENG)	Male SD rats			MCAO 120min	Ex 06	30min after reperfusion	B	FA	3	10	10	Infarct size	TTC (% of HB)	8	8	22h
		China (ENG)	Male SD rats			MCAO 120min	Ex 07	30min after reperfusion	B	FA	3	10	10	Neurological scale	Belayev 12-point scale (0-12)	8	8	22h
4	Parray et al. (2020)	Qatar (ENG)	Male SD rats	M	/	MCAO 60min	Ex 01	0h after stroke onset	B	HL	3	15	15	Cell-level test: AP	TUNEL-Penumbra (%)	8	8	24h	Low risk	9
		Qatar (ENG)	Male SD rats			MCAO 60min	Ex 02	0h after stroke onset	B	HL	3	15	15	Infarct size	H&E (% of HB)	8	8	24h
5	Su et al. (2014)	China (ENG)	Male SD rats	M	/	MCAO 120min	Ex 01	0h after reperfusion	B	HL	4	10	10	Cell-level test: ND	Nissl-CA1 (No./mm)	6	6	24h	Low risk	9
		China (ENG)	Male SD rats			MCAO 120min	Ex 02	0h after reperfusion	B	HL	4	10	10	Cell-level test: ND	Nissl-Ischemia (No./mm2)	6	6	24h
		China (ENG)	Male SD rats			MCAO 120min	Ex 03	0h after reperfusion	B	HL	4	10	10	Cell-level test: AP	TUNEL-Penumbra (No./mm2)	6	6	24h
		China (ENG)	Male SD rats			MCAO 120min	Ex 04	0h after reperfusion	B	HL	4	10	10	Cell-level test: AT	LC3Ⅱ-Penumbra (No./mm2)	6	6	3h
		China (ENG)	Male SD rats			MCAO 120min	Ex 05	0h after reperfusion	B	HL	4	10	10	Cell-level test: AT	LC3Ⅱ-Penumbra (No./mm2)	6	6	24h
		China (ENG)	Male SD rats			MCAO 120min	Ex 06	0h after reperfusion	B	HL	4	10	10	Infarct size	TTC (% of HB)	6	6	24h
		China (ENG)	Male SD rats			MCAO 120min	Ex 07	0h after reperfusion	B	HL	4	10	10	Neurological scale	Garcia 18-point scale (3-18)	6	6	24h
		China (ENG)	Male SD rats			MCAO 120min	Ex 08	0h after reperfusion	B	HL	4	10	10	Neurological scale	Garcia 18-point scale (3-18)	6	6	48h
		China (ENG)	Male SD rats			MCAO 120min	Ex 09	0h after reperfusion	B	HL	4	10	10	Neurological scale	Garcia 18-point scale (3-18)	6	6	3d
		China (ENG)	Male SD rats			MCAO 120min	Ex 10	0h after reperfusion	B	HL	4	10	10	Neurological scale	Garcia 18-point scale (3-18)	6	6	7d
6	Li et al. (2015)	China (ENG)	Male SD rats	M	adult (8–10 weeks)	MCAO 120min	Ex 01	0h after reperfusion	B	FA	3	10	10	Cell-level test: AP	TUNEL-Penumbra (%)	5	5	24h	Low risk	9
		China (ENG)	Male SD rats			MCAO 120min	Ex 02	0h after reperfusion	B	FA	3	10	10	Neurological scale	Longa 5-point scale (0-4)	10	10	24h
7	Kong et al. (2013)	China (ENG)	SD rats	/	adult (12-week old)	MCAO 120min	Ex 01	0h after reperfusion	B	FA	3	5	5	Infarct size	TTC (% of HB)	5	5	48h	Low risk	7
		China (ENG)	SD rats			MCAO 120min	Ex 02	0h after reperfusion	B	FA	3	5	5	Neurological scale	mNSS 18-point scale (0-18)	5	5	24h
		China (ENG)	SD rats			MCAO 120min	Ex 03	0h after reperfusion	B	FA	3	5	5	Neurological scale	mNSS 18-point scale (0-18)	5	5	48h
		China (ENG)	SD rats			MCAO 120min	Ex 04	0h after reperfusion	B	FA	3	5	5	Neurological scale	mNSS 18-point scale (0-18)	5	5	7d
8	Zhang et al. (2018)	China (ENG)	Male C57BL/6 mice	M	adult (9–10 weeks of age)	BCCAO 15min & dMCAO	Ex 01	0h after reperfusion	B	HL	3	10	10	Infarct size	TTC (% of HB)	8	8	24h	Low risk	9
9	Ma et al. (2020)	Canada (ENG)	Male SD rats	M	aged (16–18 months of age)	BCCAO & dMCAO	Ex 01	1h after stroke onset	B	FA	3	15	15	Infarct size	TTC (% of HB)	8	9	6h	Low risk	19
10	Ren et al. (2015)	China (ENG)	Male SD rats	M	adult	MCAO 90min	Ex 01	0h after stroke onset	B	HL	3	10	10	Infarct size	TTC (% of HB)	5	5	48h	Low risk	9
		China (ENG)	Male SD rats			MCAO 90min	Ex 02	0h after stroke onset	B	HL	3	10	10	Neurological scale	Belayev 12-point scale (0-12)	10	10	2h
		China (ENG)	Male SD rats			MCAO 90min	Ex 03	0h after stroke onset	B	HL	3	10	10	Neurological scale	Belayev 12-point scale (0-12)	10	10	48h
		China (ENG)	Male SD rats			MCAO 90min	Ex 04	0h after stroke onset	B	HL	3	10	10	Neurological scale	Ladder rung walking test	10	10	2h
		China (ENG)	Male SD rats			MCAO 90min	Ex 05	0h after stroke onset	B	HL	3	10	10	Neurological scale	Ladder rung walking test	10	10	48h
11	Zhang et al. (2016)	China (ENG)	Male SD rats	M	/	MCAO 120min	Ex 01	0h after reperfusion	B	HL	3	10	10	Infarct size	TTC (% of WB)	6	6	24h	Low risk	7
		China (ENG)	Male SD rats			MCAO 120min	Ex 02	0h after reperfusion	B	HL	3	10	10	Neurological scale	Garcia 18-point scale (3-18)	6	6	24h
12	Ren et al. (2016)	China (ENG)	Male SD rats	M	adult	MCAO 90min	Ex 01	0h after stroke onset (1st), then once per day for 14 days	B	HL	3	10	10	Neurological scale	Ladder rung walking test	8	8	14d	Low risk	8
13	Cheng et al. (2018)	China (ENG)	Male C57BL/6 mice	M	adult	MCAO 60min	Ex 01	0h after reperfusion	B	HL	3	10	10	Infarct size	TTC (% of HB)	6	6	3d	Low risk	8
14	Ren et al. (2009)	USA (ENG)	Male SD rats	M	/	BCCAO 30min & dMCAO	Ex 01	0h after reperfusion	U (L)	FA	3	15	15	Infarct size	TTC (% of HB)	6	11	48h	Low risk	8
		USA (ENG)	Male SD rats			BCCAO 30min & dMCAO	Ex 02	3h after reperfusion	U (L)	FA	3	15	15	Infarct size	TTC (% of HB)	6	8	48h
		USA (ENG)	Male SD rats			BCCAO 30min & dMCAO	Ex 03	6h after reperfusion	U (L)	FA	3	15	15	Infarct size	TTC (% of HB)	6	6	48h
15	Zong et al. (2015)	China (ENG)	SD rats	/	/	MCAO 60min	Ex 01	0h after reperfusion	B	HL	3	10	10	Infarct size	TTC (% of HB)	5	5	3d	Low risk	9
		China (ENG)	SD rats			MCAO 60min	Ex 02	0h after reperfusion	B	HL	3	10	10	Neurological scale	Garcia 18-point scale (3-18)	8	8	24h
		China (ENG)	SD rats			MCAO 60min	Ex 03	0h after reperfusion	B	HL	3	10	10	Neurological scale	Garcia 18-point scale (3-18)	8	8	48h
		China (ENG)	SD rats			MCAO 60min	Ex 04	0h after reperfusion	B	HL	3	10	10	Neurological scale	Garcia 18-point scale (3-18)	8	8	3d
16	Chen et al. (2016)	China (ENG)	Male SD rats	M	/	MCAO 90min	Ex 01	0h after reperfusion	U (L)	FA	3	5	5	Infarct size	TTC (% of HB)	6	6	24h	Low risk	9
17	Wang et al. (2011)	China (ENG)	Male SD rats	M	/	MCAO 120min	Ex 01	0h after reperfusion	U (L)	FA	3	10	10	Cell-level test: AP	TUNEL-Penumbra (No.)	5	5	24h	Low risk	9
		China (ENG)	Male SD rats			MCAO 120min	Ex 02	0h after reperfusion	U (L)	FA	3	10	10	Infarct size	TTC (% of HB)	10	10	72h
		China (ENG)	Male SD rats			MCAO 120min	Ex 03	0h after reperfusion	U (L)	FA	3	10	10	Neurological scale	Garcia 18-point scale (3-18)	10	10	72h
18	Xiao et al. (2015)	China (ENG)	Male SD rats	M	adult	BCCAO 30min & dMCAO	Ex 01	0h after reperfusion	B	FA	3	10	10	Infarct size	TTC (% of HB)	7	6	24h	Low risk	8
		China (ENG)	Male SD rats			BCCAO 30min & dMCAO	Ex 02	0h after reperfusion	B	FA	3	10	10	Neurological scale	Belayev 12-point scale (0-12)	7	6	24h
19	Pignataro et al. (2013)	Italy (ENG)	Male SD rats	M	/	MCAO 100min	Ex 01	5min after reperfusion	B	FA	1	5	5	Infarct size	TTC (% of HB)	6	5	24h	Low risk	6
		Italy (ENG)	Male SD rats			MCAO 100min	Ex 02	5min after reperfusion	B	FA	2	5	5	Infarct size	TTC (% of HB)	6	5	24h
		Italy (ENG)	Male SD rats			MCAO 100min	Ex 03	5min after reperfusion	B	FA	3	5	5	Infarct size	TTC (% of HB)	6	5	24h
		Italy (ENG)	Male SD rats			MCAO 100min	Ex 04	10min after reperfusion	B	FA	1	10	10	Infarct size	TTC (% of HB)	6	5	24h
		Italy (ENG)	Male SD rats			MCAO 100min	Ex 05	10min after reperfusion	B	FA	2	10	10	Infarct size	TTC (% of HB)	6	5	24h
		Italy (ENG)	Male SD rats			MCAO 100min	Ex 06	0 after reperfusion	B	FA	10	0.17	0.17	Infarct size	TTC (% of HB)	6	5	24h
		Italy (ENG)	Male SD rats			MCAO 100min	Ex 07	10min after reperfusion	B	FA	1	10	20	Infarct size	TTC (% of HB)	6	5	24h
		Italy (ENG)	Male SD rats			MCAO 100min	Ex 08	10min after reperfusion	B	FA	1	20	0	Infarct size	TTC (% of HB)	6	5	24h
		Italy (ENG)	Male SD rats			MCAO 100min	Ex 09	20min after reperfusion	B	FA	1	20	0	Infarct size	TTC (% of HB)	6	5	24h
		Italy (ENG)	Male SD rats			MCAO 100min	Ex 10	30min after reperfusion	B	FA	1	20	0	Infarct size	TTC (% of HB)	6	5	24h
		Italy (ENG)	Male SD rats			MCAO 100min	Ex 11	40min after reperfusion	B	FA	1	20	0	Infarct size	TTC (% of HB)	6	5	24h
		Italy (ENG)	Male SD rats			MCAO 100min	Ex 12	10min after reperfusion	B	FA	1	10	0	Infarct size	TTC (% of HB)	6	5	24h
		Italy (ENG)	Male SD rats			MCAO 100min	Ex 13	10min after reperfusion	B	FA	1	20	0	Infarct size	TTC (% of HB)	6	5	24h
		Italy (ENG)	Male SD rats			MCAO 100min	Ex 14	10min after reperfusion	B	FA	1	30	0	Infarct size	TTC (% of HB)	6	5	24h
		Italy (ENG)	Male SD rats			MCAO 100min	Ex 15	10min after reperfusion	B	FA	1	10	0	Infarct size	TTC (% of HB)	6	5	24h
		Italy (ENG)	Male SD rats			MCAO 100min	Ex 16	10min after reperfusion	B	FA	1	20	0	Infarct size	TTC (% of HB)	6	5	24h
20	Huang et al. (2017)	China (ENG)	Male SD rats	M	/	MCAO 90min	Ex 01	0h after reperfusion	B	HL	3	10	10	Infarct size	TTC (% of HB)	5	5	3d	Low risk	6
		China (ENG)	Male SD rats			MCAO 90min	Ex 02	0h after reperfusion	B	HL	3	10	10	Neurological scale	mNSS 18-point scale (0-18)	5	5	24h
		China (ENG)	Male SD rats			MCAO 90min	Ex 03	0h after reperfusion	B	HL	3	10	10	Neurological scale	mNSS 18-point scale (0-18)	5	5	48h
		China (ENG)	Male SD rats			MCAO 90min	Ex 04	0h after reperfusion	B	HL	3	10	10	Neurological scale	mNSS 18-point scale (0-18)	5	5	3d
		China (ENG)	Male SD rats			MCAO 90min	Ex 05	0h after reperfusion	B	HL	3	10	10	Neurological scale	mNSS 18-point scale (0-18)	5	5	7d
		China (ENG)	Male SD rats			MCAO 90min	Ex 06	0h after reperfusion	B	HL	3	10	10	Neurological scale	mNSS 18-point scale (0-18)	5	5	14d
		China (ENG)	Male SD rats			MCAO 90min	Ex 07	0h after reperfusion	B	HL	3	10	10	Neurological scale	mNSS 18-point scale (0-18)	5	5	21d
		China (ENG)	Male SD rats			MCAO 90min	Ex 08	0h after reperfusion	B	HL	3	10	10	Neurological scale	mNSS 18-point scale (0-18)	5	5	28d
21	Cheng et al. (2014)	China (ENG)	Male SD rats	M	/	MCAO 90min	Ex 01	0h after reperfusion	U (R)	HL	3	5	5	Cell-level test: ND	Nissl-Penumbra (No.)	5	5	24h	Low risk	7
		China (ENG)	Male SD rats			MCAO 90min	Ex 02	0h after reperfusion	U (R)	HL	3	5	5	Cell-level test: AP	TUNEL-Penumbra (No.)	5	5	24h
		China (ENG)	Male SD rats			MCAO 90min	Ex 03	0h after reperfusion	U (R)	HL	3	5	5	Infarct size	TTC (% of WB)	5	5	24h
		China (ENG)	Male SD rats			MCAO 90min	Ex 04	0h after reperfusion	U (R)	HL	3	5	5	Neurological scale	Longa 5-point scale (0-4)	15	15	24h
22	Shan et al. (2013)	China (ENG)	Male SD rats	M	/	MCAO 90min	Ex 01	30min before reperfusion (1h after stroke onset)	U (L)	FA	3	5	5	Infarct size	TTC (% of WB)	8	8	24h	Low risk	8
		China (ENG)	Male SD rats			MCAO 90min	Ex 02	30min before reperfusion (1h after stroke onset)	U (L)	FA	3	5	5	Infarct size	T2-MRI (% of HB)	12	10	24h
		China (ENG)	Male SD rats			MCAO 90min	Ex 03	30min before reperfusion (1h after stroke onset)	U (L)	FA	3	5	5	Neurological scale	mNSS 18-point scale (0-18)	12	10	24h
		China (ENG)	Male SD rats			MCAO 90min	Ex 04	30min before reperfusion (1h after stroke onset)	U (L)	FA	3	5	5	Neurological scale	mNSS 18-point scale (0-18)	12	10	48h
		China (ENG)	Male SD rats			MCAO 90min	Ex 05	30min before reperfusion (1h after stroke onset)	U (L)	FA	3	5	5	Neurological scale	mNSS 18-point scale (0-18)	12	10	3d
		China (ENG)	Male SD rats			MCAO 90min	Ex 06	30min before reperfusion (1h after stroke onset)	U (L)	FA	3	5	5	Neurological scale	mNSS 18-point scale (0-18)	12	10	4d
		China (ENG)	Male SD rats			MCAO 90min	Ex 07	30min before reperfusion (1h after stroke onset)	U (L)	FA	3	5	5	Neurological scale	mNSS 18-point scale (0-18)	12	10	5d
		China (ENG)	Male SD rats			MCAO 90min	Ex 08	30min before reperfusion (1h after stroke onset)	U (L)	FA	3	5	5	Neurological scale	mNSS 18-point scale (0-18)	12	10	6d
		China (ENG)	Male SD rats			MCAO 90min	Ex 09	30min before reperfusion (1h after stroke onset)	U (L)	FA	3	5	5	Neurological scale	mNSS 18-point scale (0-18)	12	10	7d
		China (ENG)	Male SD rats			MCAO 90min	Ex 10	30min before reperfusion (1h after stroke onset)	U (L)	FA	3	5	5	Neurological scale	mNSS 18-point scale (0-18)	12	10	8d
		China (ENG)	Male SD rats			MCAO 90min	Ex 11	30min before reperfusion (1h after stroke onset)	U (L)	FA	3	5	5	Neurological scale	mNSS 18-point scale (0-18)	12	10	9d
23	Ma et al. (2016)	Canada (ENG)	Male SD rats	M	adult (2–5 months of age)	BCCAO & dMCAO	Ex 01	1h after stroke onset	B	FA	3	15	15	Infarct size	TTC (% of HB)	19	19	6h	Low risk	8
24	Sun et al. (2012)	China (ENG)	Male SD rats	M	/	MCAO 90min	Ex 01	3h after reperfusion	B	FA	3	0.25	0.25	Infarct size	TTC (% of HB)	8	8	72h	Low risk	8
		China (ENG)	Male SD rats			MCAO 90min	Ex 02	3h after reperfusion	B	FA	3	0.25	0.25	Neurological scale	Garcia 18-point scale (3-18)	8	8	24h
		China (ENG)	Male SD rats			MCAO 90min	Ex 03	3h after reperfusion	B	FA	3	0.25	0.25	Neurological scale	Garcia 18-point scale (3-18)	8	8	48h
		China (ENG)	Male SD rats			MCAO 90min	Ex 04	3h after reperfusion	B	FA	3	0.25	0.25	Neurological scale	Garcia 18-point scale (3-18)	8	8	72h
		China (ENG)	Male SD rats			MCAO 90min	Ex 05	6h after reperfusion	B	FA	3	0.25	0.25	Infarct size	TTC (% of HB)	8	8	72h
		China (ENG)	Male SD rats			MCAO 90min	Ex 06	6h after reperfusion	B	FA	3	0.25	0.25	Neurological scale	Garcia 18-point scale (3-18)	8	8	24h
		China (ENG)	Male SD rats			MCAO 90min	Ex 07	6h after reperfusion	B	FA	3	0.25	0.25	Neurological scale	Garcia 18-point scale (3-18)	8	8	48h
		China (ENG)	Male SD rats			MCAO 90min	Ex 08	6h after reperfusion	B	FA	3	0.25	0.25	Neurological scale	Garcia 18-point scale (3-18)	8	8	72h
		China (ENG)	Male SD rats			MCAO 90min	Ex 09	3h after reperfusion	B	FA	3	5	5	Infarct size	TTC (% of HB)	8	8	72h
		China (ENG)	Male SD rats			MCAO 90min	Ex 10	3h after reperfusion	B	FA	3	5	5	Neurological scale	Garcia 18-point scale (3-18)	8	8	24h
		China (ENG)	Male SD rats			MCAO 90min	Ex 11	3h after reperfusion	B	FA	3	5	5	Neurological scale	Garcia 18-point scale (3-18)	8	8	48h
		China (ENG)	Male SD rats			MCAO 90min	Ex 12	3h after reperfusion	B	FA	3	5	5	Neurological scale	Garcia 18-point scale (3-18)	8	8	72h
		China (ENG)	Male SD rats			MCAO 90min	Ex 13	6h after reperfusion	B	FA	3	5	5	Cell-level test: AP	TUNEL-CA1 (No.)	5	6	72h
		China (ENG)	Male SD rats			MCAO 90min	Ex 14	6h after reperfusion	B	FA	3	5	5	Infarct size	TTC (% of HB)	8	8	72h
		China (ENG)	Male SD rats			MCAO 90min	Ex 15	6h after reperfusion	B	FA	3	5	5	Neurological scale	Garcia 18-point scale (3-18)	8	8	24h
		China (ENG)	Male SD rats			MCAO 90min	Ex 16	6h after reperfusion	B	FA	3	5	5	Neurological scale	Garcia 18-point scale (3-18)	8	8	48h
		China (ENG)	Male SD rats			MCAO 90min	Ex 17	6h after reperfusion	B	FA	3	5	5	Neurological scale	Garcia 18-point scale (3-18)	8	8	72h
		China (ENG)	Male SD rats			MCAO 90min	Ex 18	3h after reperfusion	B	FA	3	8	8	Infarct size	TTC (% of HB)	8	8	72h
		China (ENG)	Male SD rats			MCAO 90min	Ex 19	3h after reperfusion	B	FA	3	8	8	Neurological scale	Garcia 18-point scale (3-18)	8	8	24h
		China (ENG)	Male SD rats			MCAO 90min	Ex 20	3h after reperfusion	B	FA	3	8	8	Neurological scale	Garcia 18-point scale (3-18)	8	8	48h
		China (ENG)	Male SD rats			MCAO 90min	Ex 21	3h after reperfusion	B	FA	3	8	8	Neurological scale	Garcia 18-point scale (3-18)	8	8	72h
		China (ENG)	Male SD rats			MCAO 90min	Ex 22	6h after reperfusion	B	FA	3	8	8	Infarct size	TTC (% of HB)	8	8	72h
		China (ENG)	Male SD rats			MCAO 90min	Ex 23	6h after reperfusion	B	FA	3	8	8	Neurological scale	Garcia 18-point scale (3-18)	8	8	24h
		China (ENG)	Male SD rats			MCAO 90min	Ex 24	6h after reperfusion	B	FA	3	8	8	Neurological scale	Garcia 18-point scale (3-18)	8	8	48h
		China (ENG)	Male SD rats			MCAO 90min	Ex 25	6h after reperfusion	B	FA	3	8	8	Neurological scale	Garcia 18-point scale (3-18)	8	8	72h
25	Ramagiri et al. (2017)	India (ENG)	Male Wistar rats	M	/	BCCAO 20min	Ex 01	0h after reperfusion	B	HL	3	10	10	Cell-level test: DN	H&E-CA1 (%)	3	3	72d	Low risk	7
		India (ENG)	Male Wistar rats			BCCAO 20min	Ex 02	0h after reperfusion	B	HL	3	10	10	Neurological scale	Garcia 18-point scale (3-18)	6	6	72h
26	Qi et al. (2015)	China (ENG)	Male SD rats	M	/	MCAO 120min	Ex 01	0h after reperfusion	B	FA	3	10	10	Cell-level test: AT	LC3Ⅱ/Ⅰ-Penumbra (ratio)	4	4	22h	Low risk	5
		China (ENG)	Male SD rats			MCAO 120min	Ex 02	0h after reperfusion	B	FA	3	10	10	Infarct size	TTC (% of HB)	8	8	22h
		China (ENG)	Male SD rats			MCAO 120min	Ex 03	30min after stroke onset	B	FA	3	10	10	Cell-level test: AT	LC3Ⅱ/Ⅰ-Ischemia (ratio)	4	4	22h
		China (ENG)	Male SD rats			MCAO 120min	Ex 04	30min after stroke onset	B	FA	3	10	10	Infarct size	TTC (% of HB)	8	8	22h
27	Hahn et al. (2011)	Canada (ENG)	Male SD rats	M	/	MCAO 120min	Ex 01	40min before reperfusion (80min after stroke onset)	U (L)	HL	4	5	5	Infarct size	TTC (mm3)	12	13	24h	Low risk	5
28	Hoda et al. (2012)	USA (ENG)	Male C57BL/6 mice	M	adult (20 ± 1 weeks old)	eMCAO	Ex 01	2h after stroke onset	U (L)	HL	5	5	5	Infarct size	TTC (% of HB)	7	8	48h	Low risk	9
		USA (ENG)	Male C57BL/6 mice			eMCAO	Ex 02	2h after stroke onset	U (L)	HL	5	5	5	Neurological scale	Longa 5-point scale (0-4)	7	8	48h
29	Gao et al. (2017)	China (ENG)	Male SD rats	M	adult	MCAO 120min	Ex 01	0h after reperfusion	B	FA	3	10	10	Cell-level test: AP	TUNEL-Penumbra (%)	5	5	24h	Low risk	9
		China (ENG)	Male SD rats			MCAO 120min	Ex 02	0h after reperfusion	B	FA	3	10	10	Infarct size	TTC (% of WB)	8	8	24h
		China (ENG)	Male SD rats			MCAO 120min	Ex 03	0h after reperfusion	B	FA	3	10	10	Neurological scale	Garcia 18-point scale (3-18)	8	8	24h
		China (ENG)	Male SD rats			MCAO 120min	Ex 04	10min after reperfusion	B	FA	3	10	10	Cell-level test: AP	TUNEL-Penumbra (%)	5	5	24h
		China (ENG)	Male SD rats			MCAO 120min	Ex 05	10min after reperfusion	B	FA	3	10	10	Infarct size	TTC (% of WB)	8	8	24h
		China (ENG)	Male SD rats			MCAO 120min	Ex 06	10min after reperfusion	B	FA	3	10	10	Neurological scale	Garcia 18-point scale (3-18)	8	8	24h
		China (ENG)	Male SD rats			MCAO 120min	Ex 07	30min after reperfusion	B	FA	3	10	10	Cell-level test: AP	TUNEL-Penumbra (%)	5	5	24h
		China (ENG)	Male SD rats			MCAO 120min	Ex 08	30min after reperfusion	B	FA	3	10	10	Infarct size	TTC (% of WB)	8	8	24h
		China (ENG)	Male SD rats			MCAO 120min	Ex 09	30min after reperfusion	B	FA	3	10	10	Neurological scale	Garcia 18-point scale (3-18)	8	8	24h
30	Qi et al. (2016)	China (ENG)	Female SD rats	F	adult	MCAO 60min	Ex 01	0h after reperfusion	B	HL	3	10	10	Infarct size	TTC (% of HB)	17	17	24h	Low risk	9
		China (ENG)	Female SD rats			MCAO 60min	Ex 02	0h after reperfusion	B	HL	3	10	10	Infarct size	TTC (% of HB)	17	17	7d
		China (ENG)	Female SD rats			MCAO 60min	Ex 03	0h after reperfusion	B	HL	3	10	10	Neurological scale	Garcia 18-point scale (3-18)	17	17	24h
		China (ENG)	Female SD rats			MCAO 60min	Ex 04	0h after reperfusion	B	HL	3	10	10	Neurological scale	Garcia 18-point scale (3-18)	17	17	7d
31	Chen et al. (2018)	China (ENG)	Male SD rats	M	/	MCAO 120min	Ex 01	0h after reperfusion	U (R)	HL	3	15	15	Cell-level test: AT	LC3Ⅱ/Ⅰ-Ischemia (ratio)	6	6	24h	Low risk	8
		China (ENG)	Male SD rats			MCAO 120min	Ex 02	0h after reperfusion	U (R)	HL	3	15	15	Infarct size	TTC (% of HB)	6	6	24h
		China (ENG)	Male SD rats			MCAO 120min	Ex 03	0h after reperfusion	U (R)	HL	3	15	15	Neurological scale	Longa 5-point scale (0-4)	12	12	24h
32	Peng et al. (2012)	China (ENG)	Male SD rats	M	adult	4-VO 8min	Ex 01	0h after reperfusion	B	FA	3	15	15	Cell-level test: ND	Nissl-CA1 (No./mm)	8	8	7d	Low risk	8
		China (ENG)	Male SD rats			4-VO 8min	Ex 02	0h after reperfusion	B	FA	3	15	15	Cell-level test: AP	TUNEL-CA1 (No./mm)	6	6	24h
		China (ENG)	Male SD rats			4-VO 8min	Ex 03	0h after reperfusion	B	FA	3	15	15	Cell-level test: AP	TUNEL-CA1 (No./mm)	6	6	48h
33	Ren et al. (2013)	China (ENG)	Male SD rats	M	adult	MCAO 90min	Ex 01	0h after stroke onset	B	FA	3	10	10	Infarct size	TTC (% of HB)	8	7	24h	Low risk	7
34	Kitagawa et al. (2017)	Japan (ENG)	Male C57BL/6 mice	M	adult (8–10 weeks)	MCAO 45min	Ex 01	5min after stroke onset	U (L)	HL	4	5	5	Infarct size	TTC (mm3)	10	10	24h	Low risk	7
		Japan (ENG)	Male C57BL/6 mice			MCAO 45min	Ex 02	5min after stroke onset	U (L)	HL	4	5	5	Neurological scale	Longa 5-point scale (0-4)	10	10	24h
		Japan (ENG)	Male C57BL/6 mice			MCAO 45min	Ex 03	0h after reperfusion	U (L)	HL	4	5	5	Infarct size	TTC (mm3)	10	10	24h
		Japan (ENG)	Male C57BL/6 mice			MCAO 45min	Ex 04	0h after reperfusion	U (L)	HL	4	5	5	Neurological scale	Longa 5-point scale (0-4)	10	10	24h
35	Liang et al. (2017)	China (ENG)	Male SD rats	M	/	MCAO 90min	Ex 01	2d after reperfusion (1st), then once per day until 21 days	U	HL	3	10	10	Cell-level test: ND	Nissl-Ischemia (No.)	10	10	14d	Low risk	8
		China (ENG)	Male SD rats			MCAO 90min	Ex 02	2d after reperfusion (1st), then once per day until 21 days	U	HL	3	10	10	Cell-level test: DN	H&E-Ischemia (No.)	10	10	14d
		China (ENG)	Male SD rats			MCAO 90min	Ex 03	2d after reperfusion (1st), then once per day until 21 days	U	HL	3	10	10	Infarct size	T2-MRI (mm3)	10	10	2d
		China (ENG)	Male SD rats			MCAO 90min	Ex 04	2d after reperfusion (1st), then once per day until 21 days	U	HL	3	10	10	Infarct size	T2-MRI (mm3)	10	10	21d
36	Guo et al. (2017)	China (ENG)	Male C57BL/6J mice	M	adult	MCAO 120min	Ex 01	0h after reperfusion	B	FA	3	10	10	Cell-level test: AT	LC3ⅡB -Penumbra (ratio)	6	6	12h	Low risk	8
		China (ENG)	Male C57BL/6J mice			MCAO 120min	Ex 02	0h after reperfusion	B	FA	3	10	10	Infarct size	TTC (% of HB)	6	6	12h
		China (ENG)	Male C57BL/6J mice			MCAO 120min	Ex 03	0h after reperfusion	B	FA	3	10	10	Neurological scale	Longa 5-point scale (0-4)	6	6	12h
37	P Li et al. (2015)	China (ENG)	Male CD1 mice	M	adult	MCAO 60min	Ex 01	0h after stroke onset	B	FA	3	5	5	Infarct size	TTC (% of HB)	6	6	24h	Low risk	8
38	S Li et al. (2015)	China (ENG)	Female SD rats	F	adult	MCAO 60min	Ex 01	0h after reperfusion	B	HL	3	10	10	Infarct size	TTC (% of HB)	16	16	24h	Low risk	8
		China (ENG)	Female SD rats			MCAO 60min	Ex 02	0h after reperfusion	B	HL	3	10	10	Infarct size	TTC (% of HB)	16	16	3d
		China (ENG)	Female SD rats			MCAO 60min	Ex 03	0h after reperfusion	B	HL	3	10	10	Neurological scale	Garcia 18-point scale (3-18)	16	16	24h
		China (ENG)	Female SD rats			MCAO 60min	Ex 04	0h after reperfusion	B	HL	3	10	10	Neurological scale	Garcia 18-point scale (3-18)	16	16	3d
39	Yang et al. (2019)	USA (ENG)	C57BL/6 mice	M/F	/	MCAO 30min	Ex 01	2h after reperfusion	U (L)	HL	5	5	5	Infarct size	phase-contrast microscopy (mm3)	8	28	3d	Low risk	9
40	Zhang et al. (2020)	China (ENG)	Male SD rats	M	adult	MCAO 120min	Ex 01	0h after stroke onset	U (R)	HL	3	10	10	Infarct size	TTC (% of WB)	4	4	24h	Low risk	6
		China (ENG)	Male SD rats			MCAO 120min	Ex 02	0h after stroke onset	U (R)	HL	3	10	10	Neurological scale	Longa 5-point scale (0-4)	4	4	24h
41	Wang Y L et al. (2018)	China (ENG)	Male SD rats	M	/	MCAO 90min	Ex 01	0h after reperfusion	B	FA	3	10	10	Infarct size	CV (% of HB)	10	10	14d	Low risk	9
		China (ENG)	Male SD rats			MCAO 90min	Ex 02	0h after reperfusion	B	FA	3	10	10	Neurological scale	Longa 5-point scale (0-4)	10	10	7d
		China (ENG)	Male SD rats			MCAO 90min	Ex 03	0h after reperfusion	B	FA	3	10	10	Neurological scale	Longa 5-point scale (0-4)	10	10	14d
42	Zhou M et al. (2015)	China (ENG)	Male SD rats	M	adult	MCAO 90min	Ex 01	0h after reperfusion	B	FA	3	10	10	Cell-level test: AP	TUNEL-Penumbra (%)	5	5	24h	Low risk	6
		China (ENG)	Male SD rats			MCAO 90min	Ex 02	0h after reperfusion	B	FA	3	10	10	Cell-level test: AT	LC3Ⅱ/Ⅰ-Penumbra (ratio)	5	5	24h
		China (ENG)	Male SD rats			MCAO 90min	Ex 03	0h after reperfusion	B	FA	3	10	10	Infarct size	TTC (% of HB)	8	8	24h
		China (ENG)	Male SD rats			MCAO 90min	Ex 04	0h after reperfusion	B	FA	3	10	10	Neurological scale	Longa 5-point scale (0-4)	8	8	24h
43	Guo et al. (2018)	China (ENG)	Male rhesus monkeys	M	2.3 ± 0.42 years	MCAO-M2 180min	Ex 01	0h after stroke onset	U	UL	10	5	5	Infarct size	DWI (mm3)	5	3	3h	Low risk	7
		China (ENG)	Male rhesus monkeys			MCAO-M2 180min	Ex 02	0h after stroke onset	U	UL	10	5	5	Infarct size	DWI (mm3)	5	3	24h
		China (ENG)	Male rhesus monkeys			MCAO-M2 180min	Ex 03	0h after stroke onset	B	HL	10	5	5	Infarct size	DWI (mm3)	5	3	3h
		China (ENG)	Male rhesus monkeys			MCAO-M2 180min	Ex 04	0h after stroke onset	B	HL	10	5	5	Infarct size	DWI (mm3)	5	3	24h
		China (ENG)	Male rhesus monkeys			MCAO-M2 180min	Ex 05	0h after stroke onset	F	UL HL	10	5	5	Infarct size	DWI (mm3)	5	3	3h
		China (ENG)	Male rhesus monkeys			MCAO-M2 180min	Ex 06	0h after stroke onset	F	UL HL	10	5	5	Infarct size	DWI (mm3)	5	3	24h
44	Liu et al. (2018)	China (ENG)	Male C57BL/6 mice	M	adult	MCAO 45min	Ex 01	0h after reperfusion	U	HL	3	10	10	Infarct size	TTC (% of HB)	6	6	48h	Low risk	8
		China (ENG)	Male C57BL/6 mice			MCAO 45min	Ex 02	0h after reperfusion	U	HL	3	10	10	Neurological scale	Longa 5-point scale (0-4)	6	6	48h
45	Bonova et al. (2015)	Slovakia (ENG)	Albino Wistar rats	/	adult	MCAO 90min	Ex 01	0h after reperfusion	U (R)	HL	3	5	5	Infarct size	TTC (mm3)	10	6	24h	Low risk	7
		Slovakia (ENG)	Albino Wistar rats			MCAO 90min	Ex 02	0h after reperfusion	U (R)	HL	3	5	5	Neurological scale	Longa 5-point scale (0-4)	10	6	1h
		Slovakia (ENG)	Albino Wistar rats			MCAO 90min	Ex 03	0h after reperfusion	U (R)	HL	3	5	5	Neurological scale	Longa 5-point scale (0-4)	10	6	24h
46	Doeppner et al. (2018)	Italy (ENG)	Male C57BL/6 mice	M	/	MCAO 60min	Ex 01	12h after reperfusion (1st), then once per day for 3 days	B	HL	3	10	10	Infarct size	TTC (mm3)	8	7	3d	High risk	8
		Italy (ENG)	Male C57BL/6 mice			MCAO 60min	Ex 02	24h after reperfusion (1st), then once per day for 3 days	B	HL	3	10	10	Infarct size	TTC (mm3)	7	5	3d
		Italy (ENG)	Male C57BL/6 mice			MCAO 60min	Ex 03	5d after reperfusion (1st), then once per day for 3 days	B	HL	3	10	10	Infarct size	TTC (mm3)	16	15	7d
		Italy (ENG)	Male C57BL/6 mice			MCAO 60min	Ex 04	12h after reperfusion (1st), then once per day for 2 days	B	HL	3	10	10	Cell-level test: ND	NeuN-Ischemia (No./mm3)	26	16	84d
		Italy (ENG)	Male C57BL/6 mice			MCAO 60min	Ex 05	24h after reperfusion (1st), then once per day for 2 days	B	HL	3	10	10	Cell-level test: ND	NeuN-Ischemia (No./mm3)	26	20	84d
		Italy (ENG)	Male C57BL/6 mice			MCAO 60min	Ex 06	5d after reperfusion (1st), and 14d after reperfusion (2nd)	B	HL	3	10	10	Cell-level test: ND	NeuN-Ischemia (No./mm3)	26	24	84d
47	Liu et al. (2014)	China (ENG)	Male SD rats	M	/	MCAO 120min	Ex 01	0h after reperfusion	B	FA	3	10	10	Cell-level test: AP	TUNEL-Penumbra (%)	6	6	24h	Low risk	9
		China (ENG)	Male SD rats			MCAO 120min	Ex 02	0h after reperfusion	B	FA	3	10	10	Infarct size	TTC (% of HB)	6	6	24h
48	Cui et al. (2014)	China (CN)	Male SD rats	M	/	pMCAO	Ex 01	0h after stroke onset	B	HL	3	10	10	Infarct size	TTC (% of HB)	15	15	7d	Some concerns	5
		China (CN)	Male SD rats			pMCAO	Ex 02	0h after stroke onset	B	HL	3	10	10	Neurological scale	Belayev 12-point scale (0-12)	15	15	1d
		China (CN)	Male SD rats			pMCAO	Ex 03	0h after stroke onset	B	HL	3	10	10	Neurological scale	Belayev 12-point scale (0-12)	15	15	7d
49	Ma et al. (2013)	China (CN)	Male SD rats	M	adult	MCAO 90min	Ex 01	0h after stroke onset	B	HL	3	10	10	Infarct size	TTC (% of HB)	12	12	24h	Some concerns	7
		China (CN)	Male SD rats			MCAO 90min	Ex 02	0h after stroke onset	B	HL	3	10	10	Neurological scale	Belayev 12-point scale (0-12)	12	12	24h
		China (CN)	Male SD rats			MCAO 90min	Ex 03	0h after stroke onset	B	FA	3	10	10	Infarct size	TTC (% of HB)	12	12	24h
		China (CN)	Male SD rats			MCAO 90min	Ex 04	0h after stroke onset	B	FA	3	10	10	Neurological scale	Belayev 12-point scale (0-12)	12	12	24h
50	Wang G F et al. (2018)	China (CN)	Male Wistar rats	M	adult (3 months)	MCAO 120min	Ex 01	0h after reperfusion	U (L)	FA	3	5	5	Infarct size	TTC (% of HB)	7	7	24h	Low risk	7
51	zhang et al. (2015)	China (CN)	Male SD rats	M	adult	MCAO 120min	Ex 01	0h after reperfusion (1st), then once per day for 15 days	B	HL	3	10	10	Cell-level test: AP	TUNEL-CA1 (No.)	6	6	1d	Low risk	6
		China (CN)	Male SD rats			MCAO 120min	Ex 02	0h after reperfusion (1st), then once per day for 15 days	B	HL	3	10	10	Cell-level test: AP	TUNEL-CA1 (No.)	6	6	3d
		China (CN)	Male SD rats			MCAO 120min	Ex 03	0h after reperfusion (1st), then once per day for 15 days	B	HL	3	10	10	Cell-level test: AP	TUNEL-CA1 (No.)	6	6	6d
		China (CN)	Male SD rats			MCAO 120min	Ex 04	0h after reperfusion (1st), then once per day for 15 days	B	HL	3	10	10	Cell-level test: AP	TUNEL-CA1 (No.)	6	6	10d
		China (CN)	Male SD rats			MCAO 120min	Ex 05	0h after reperfusion (1st), then once per day for 15 days	B	HL	3	10	10	Cell-level test: AP	TUNEL-CA1 (No.)	6	6	15d
		China (CN)	Male SD rats			MCAO 120min	Ex 06	0h after reperfusion (1st), then once per day for 15 days	B	HL	3	10	10	Neurological scale	mNSS 18-point scale (0-18)	6	6	24h
		China (CN)	Male SD rats			MCAO 120min	Ex 07	0h after reperfusion (1st), then once per day for 15 days	B	HL	3	10	10	Neurological scale	mNSS 18-point scale (0-18)	6	6	3d
		China (CN)	Male SD rats			MCAO 120min	Ex 08	0h after reperfusion (1st), then once per day for 15 days	B	HL	3	10	10	Neurological scale	mNSS 18-point scale (0-18)	6	6	6d
		China (CN)	Male SD rats			MCAO 120min	Ex 09	0h after reperfusion (1st), then once per day for 15 days	B	HL	3	10	10	Neurological scale	mNSS 18-point scale (0-18)	6	6	10d
		China (CN)	Male SD rats			MCAO 120min	Ex 10	0h after reperfusion (1st), then once per day for 15 days	B	HL	3	10	10	Neurological scale	mNSS 18-point scale (0-18)	6	6	15d
52	Lu et al. (2010)	China (CN)	Male SD rats	M	/	MCAO 120min	Ex 01	0h after stroke onset	B	FA	3	10	10	Infarct size	TTC (% of HB)	8	8	24h	Low risk	5
		China (CN)	Male SD rats			MCAO 120min	Ex 02	0h after reperfusion	B	FA	3	10	10	Infarct size	TTC (% of HB)	8	8	24h
53	Peng et al. (2011)	China (CN)	Male SD rats	M	adult	4-VO 8min	Ex 01	0h after reperfusion	B	FA	3	15	15	Cell-level test: ND	Nissl-CA1 (No./mm)	8	8	7d	Low risk	6
		China (CN)	Male SD rats			4-VO 8min	Ex 02	0h after reperfusion	B	FA	3	15	15	Cell-level test: AP	TUNEL-CA1 (No./mm)	6	6	24h
		China (CN)	Male SD rats			4-VO 8min	Ex 03	0h after reperfusion	B	FA	3	15	15	Cell-level test: AP	TUNEL-CA1 (No./mm)	6	6	48h
54	Zhou et al. (2020)	China (CN)	Male SD rats	M	adult	MCAO 90min	Ex 01	0h after reperfusion	B	FA	3	10	10	Cell-level test: AP	TUNEL-Penumbra (%)	8	8	24h	Low risk	5
		China (CN)	Male SD rats			MCAO 90min	Ex 02	0h after reperfusion	B	FA	3	10	10	Cell-level test: AT	LC3Ⅱ/Ⅰ-Penumbra (ratio)	5	5	24h
		China (CN)	Male SD rats			MCAO 90min	Ex 03	0h after reperfusion	B	FA	3	10	10	Infarct size	TTC (% of HB)	8	8	24h
		China (CN)	Male SD rats			MCAO 90min	Ex 04	0h after reperfusion	B	FA	3	10	10	Neurological scale	Longa 5-point scale (0-4)	8	8	24h
55	Du et al. (2014)	China (CN)	Male SD rats	M	adult	MCAO 90min	Ex 01	1h before reperfusion (30min after stroke onset)	B	HL	3	10	10	Neurological scale	Longa 5-point scale (0-4)	15	15	after wake	Some concerns	6
56	Zhou Q et al. (2015)	China (CN)	Male SD rats	M	adult	MCAO 90min	Ex 01	0h after reperfusion	U (R)	HL	3	5	5	Infarct size	TTC (% of HB)	15	15	24h	High risk	5
57	Liu et al. (2011)	China (CN)	Male SD rats	M	adult	MCAO 90min	Ex 01	5min before reperfusion	U (R)	FA	1	5	5	Infarct size	TTC (% of HB)	10	10	24h	Some concerns	5
		China (CN)	Male SD rats			MCAO 90min	Ex 02	5min before reperfusion	U (R)	FA	1	5	5	Neurological scale	Longa 5-point scale (0-4)	22	22	2h
		China (CN)	Male SD rats			MCAO 90min	Ex 03	5min before reperfusion	U (R)	FA	1	5	5	Neurological scale	Longa 5-point scale (0-4)	22	22	24h

## Sheet: Table S2-RoB 2
Reference No.	Study (Author, Year)	(A) Bias arising from the randomization process	(B) Bias due to deviations from intended interventions	(C) Bias due to missing outcome data	(D) Bias in measurement of the outcome	(E) Bias in selection of the reported result	(F) Overall bias
1	Hoda et al. (2014)	Low risk	Low risk	Low risk	Low risk	Low risk	Low risk
2	Wang et al. (2016)	Some concerns	Low risk	Low risk	Some concerns	Low risk	Low risk
3	Qi et al. (2012)	Some concerns	Low risk	Low risk	Some concerns	Low risk	Low risk
4	Parray et al. (2020)	Low risk	Low risk	Low risk	Low risk	Low risk	Low risk
5	Su et al. (2014)	Low risk	Low risk	Low risk	Low risk	Low risk	Low risk
6	Li et al. (2015)	Low risk	Low risk	Low risk	Low risk	Low risk	Low risk
7	Kong et al. (2013)	Low risk	Low risk	Low risk	Some concerns	Low risk	Low risk
8	Zhang et al. (2018)	Low risk	Low risk	Low risk	Low risk	Low risk	Low risk
9	Ma et al. (2020)	Low risk	Low risk	Low risk	Low risk	Low risk	Low risk
10	Ren et al. (2015)	Low risk	Low risk	Low risk	Low risk	Low risk	Low risk
11	Zhang et al. (2016)	Some concerns	Low risk	Low risk	Some concerns	Low risk	Low risk
12	Ren et al. (2016)	Some concerns	Low risk	Low risk	Low risk	Low risk	Low risk
13	Cheng et al. (2018)	Low risk	Low risk	Low risk	Some concerns	Low risk	Low risk
14	Ren et al. (2009)	Low risk	Low risk	Low risk	Some concerns	Low risk	Low risk
15	Zong et al. (2015)	Low risk	Low risk	Low risk	Low risk	Low risk	Low risk
16	Chen et al. (2016)	Low risk	Low risk	Low risk	Low risk	Low risk	Low risk
17	Wang et al. (2011)	Low risk	Low risk	Low risk	Low risk	Low risk	Low risk
18	Xiao et al. (2015)	Low risk	Low risk	Low risk	Some concerns	Low risk	Low risk
19	Pignataro et al. (2013)	Some concerns	Low risk	Low risk	Low risk	Low risk	Low risk
20	Huang et al. (2017)	Some concerns	Low risk	Low risk	Some concerns	Low risk	Low risk
21	Cheng et al. (2014)	Low risk	Low risk	Low risk	Some concerns	Low risk	Low risk
22	Shan et al. (2013)	Low risk	Low risk	Low risk	Some concerns	Low risk	Low risk
23	Ma et al. (2016)	Some concerns	Low risk	Low risk	Low risk	Low risk	Low risk
24	Sun et al. (2012)	Low risk	Low risk	Low risk	Low risk	Low risk	Low risk
25	Ramagiri et al. (2017)	Low risk	Low risk	Low risk	Low risk	Low risk	Low risk
26	Qi et al. (2015)	Low risk	Low risk	Low risk	Some concerns	Low risk	Low risk
27	Hahn et al. (2011)	Low risk	Low risk	Low risk	Some concerns	Low risk	Low risk
28	Hoda et al. (2012)	Low risk	Low risk	Low risk	Low risk	Low risk	Low risk
29	Gao et al. (2017)	Low risk	Low risk	Low risk	Low risk	Low risk	Low risk
30	Qi et al. (2016)	Low risk	Low risk	Low risk	Low risk	Low risk	Low risk
31	Chen et al. (2018)	Low risk	Low risk	Low risk	Low risk	Low risk	Low risk
32	Peng et al. (2012)	Low risk	Low risk	Low risk	Some concerns	Low risk	Low risk
33	Ren et al. (2013)	Low risk	Low risk	Low risk	Some concerns	Low risk	Low risk
34	Kitagawa et al. (2017)	Some concerns	Low risk	Low risk	Low risk	Low risk	Low risk
35	Liang et al. (2017)	Some concerns	Low risk	Low risk	Low risk	Low risk	Low risk
36	Guo et al. (2017)	Low risk	Low risk	Low risk	Low risk	Low risk	Low risk
37	P Li et al. (2015)	Low risk	Low risk	Low risk	Low risk	Low risk	Low risk
38	S Li et al. (2015)	Low risk	Low risk	Low risk	Low risk	Low risk	Low risk
39	Yang et al. (2019)	Low risk	Low risk	Low risk	Some concerns	Low risk	Low risk
40	Zhang et al. (2020)	Low risk	Low risk	Low risk	Some concerns	Low risk	Low risk
41	Wang Y L et al. (2018)	Low risk	Low risk	Low risk	Low risk	Low risk	Low risk
42	Zhou M et al. (2015)	Low risk	Low risk	Low risk	Some concerns	Low risk	Low risk
43	Guo et al. (2018)	Some concerns	Low risk	Some concerns	Low risk	Low risk	Low risk
44	Liu et al. (2018)	Some concerns	Low risk	Low risk	Low risk	Low risk	Low risk
45	Bonova et al. (2015)	Some concerns	Low risk	Low risk	Low risk	Low risk	Low risk
46	Doeppner et al. (2018)	Low risk	Low risk	High risk	Low risk	Low risk	High risk
47	Liu et al. (2014)	Low risk	Low risk	Low risk	Low risk	Low risk	Low risk
48	Cui et al. (2014)	Some concerns	Some concerns	Some concerns	Low risk	Some concerns	Some concerns
49	Ma et al. (2013)	Low risk	Low risk	Low risk	Low risk	Some concerns	Some concerns
50	Wang G F et al. (2018)	Some concerns	Some concerns	Low risk	Low risk	Low risk	Low risk
51	zhang et al. (2015)	Low risk	Low risk	Low risk	Low risk	Low risk	Low risk
52	Lu et al. (2010)	Low risk	Low risk	Low risk	Low risk	Some concerns	Low risk
53	Peng et al. (2011)	Low risk	Low risk	Low risk	Some concerns	Low risk	Low risk
54	Zhou et al. (2020)	Low risk	Low risk	Low risk	Low risk	Low risk	Low risk
55	Du et al. (2014)	Some concerns	Some concerns	Low risk	Low risk	Low risk	Some concerns
56	Zhou Q et al. (2015)	Low risk	Low risk	High risk	Low risk	Low risk	High risk
57	Liu et al. (2011)	Low risk	Low risk	Low risk	Low risk	Some concerns	Some concerns

## Sheet: Table S3-CAMARADES
Reference No.	Study (Author, Year)	(A) peer-reviewed publication	(B) statement of control of temperature	(C) random allocation to treatment or control	(D) blinded induction of ischaemia	(E) blinded assessment of outcome	(F) use of anaesthetic without significant intrinsic neuroprotective activity	(G) appropriate animal model (transient, permanent, embolic or photothrombotic models)	(H) sample size calculation	(I) compliance with animal welfare regulation	(J) statement of potential conflicts of interest	Score
1	Hoda et al. (2014)	Yes	Yes	Yes	Yes	Yes	Yes	Yes	Yes	Yes	Yes	10
2	Wang et al. (2016)	Yes	Yes	No	Yes	No	Yes	Yes	No	Yes	Yes	7
3	Qi et al. (2012)	Yes	No	Yes	Yes	No	Yes	Yes	No	Yes	No	6
4	Parray et al. (2020)	Yes	Yes	Yes	Yes	Yes	Yes	Yes	No	Yes	Yes	9
5	Su et al. (2014)	Yes	Yes	Yes	Yes	Yes	Yes	Yes	No	Yes	Yes	9
6	Li et al. (2015)	Yes	Yes	Yes	Yes	Yes	Yes	Yes	No	Yes	Yes	9
7	Kong et al. (2013)	Yes	Yes	Yes	Yes	No	Yes	Yes	No	Yes	No	7
8	Zhang et al. (2018)	Yes	Yes	Yes	Yes	Yes	Yes	Yes	No	Yes	Yes	9
9	Ma et al. (2020)	Yes	Yes	Yes	Yes	Yes	Yes	Yes	Yes	Yes	Yes	10
10	Ren et al. (2015)	Yes	Yes	Yes	Yes	Yes	Yes	Yes	No	Yes	Yes	9
11	Zhang et al. (2016)	Yes	Yes	No	Yes	No	Yes	Yes	No	Yes	Yes	7
12	Ren et al. (2016)	Yes	Yes	No	Yes	Yes	Yes	Yes	No	Yes	Yes	8
13	Cheng et al. (2018)	Yes	Yes	Yes	Yes	No	Yes	Yes	No	Yes	Yes	8
14	Ren et al. (2009)	Yes	Yes	Yes	Yes	No	Yes	Yes	No	Yes	Yes	8
15	Zong et al. (2015)	Yes	Yes	Yes	Yes	Yes	Yes	Yes	No	Yes	Yes	9
16	Chen et al. (2016)	Yes	Yes	Yes	Yes	Yes	Yes	Yes	No	Yes	Yes	9
17	Wang et al. (2011)	Yes	Yes	Yes	Yes	Yes	Yes	Yes	No	Yes	Yes	9
18	Xiao et al. (2015)	Yes	Yes	Yes	Yes	No	Yes	Yes	No	Yes	Yes	8
19	Pignataro et al. (2013)	Yes	Yes	No	No	Yes	Yes	Yes	No	Yes	No	6
20	Huang et al. (2017)	Yes	Yes	No	Yes	No	Yes	Yes	No	Yes	No	6
21	Cheng et al. (2014)	Yes	Yes	Yes	No	No	Yes	Yes	No	Yes	Yes	7
22	Shan et al. (2013)	Yes	Yes	Yes	Yes	No	Yes	Yes	No	Yes	Yes	8
23	Ma et al. (2016)	Yes	Yes	No	Yes	Yes	Yes	Yes	No	Yes	Yes	8
24	Sun et al. (2012)	Yes	Yes	Yes	No	Yes	Yes	Yes	No	Yes	Yes	8
25	Ramagiri et al. (2017)	Yes	Yes	Yes	No	Yes	Yes	No	No	Yes	Yes	7
26	Qi et al. (2015)	Yes	No	Yes	No	No	Yes	Yes	No	Yes	No	5
27	Hahn et al. (2011)	Yes	No	Yes	No	No	Yes	Yes	No	Yes	No	5
28	Hoda et al. (2012)	Yes	No	Yes	Yes	Yes	Yes	Yes	Yes	Yes	Yes	9
29	Gao et al. (2017)	Yes	Yes	Yes	Yes	Yes	Yes	Yes	No	Yes	Yes	9
30	Qi et al. (2016)	Yes	Yes	Yes	Yes	Yes	Yes	Yes	No	Yes	Yes	9
31	Chen et al. (2018)	Yes	Yes	Yes	No	Yes	Yes	Yes	No	Yes	Yes	8
32	Peng et al. (2012)	Yes	Yes	Yes	Yes	No	Yes	Yes	No	Yes	Yes	8
33	Ren et al. (2013)	Yes	Yes	Yes	No	No	Yes	Yes	No	Yes	Yes	7
34	Kitagawa et al. (2017)	Yes	Yes	No	No	Yes	Yes	Yes	No	Yes	Yes	7
35	Liang et al. (2017)	Yes	Yes	No	Yes	Yes	Yes	Yes	No	Yes	Yes	8
36	Guo et al. (2017)	Yes	Yes	Yes	No	Yes	Yes	Yes	No	Yes	Yes	8
37	P Li et al. (2015)	Yes	Yes	Yes	No	Yes	Yes	Yes	No	Yes	Yes	8
38	S Li et al. (2015)	Yes	Yes	Yes	No	Yes	Yes	Yes	No	Yes	Yes	8
39	Yang et al. (2019)	Yes	Yes	Yes	Yes	No	Yes	Yes	Yes	Yes	Yes	9
40	Zhang et al. (2020)	Yes	Yes	Yes	No	No	Yes	Yes	No	Yes	No	6
41	Wang Y L et al. (2018)	Yes	Yes	Yes	Yes	Yes	Yes	Yes	No	Yes	Yes	9
42	Zhou M et al. (2015)	Yes	Yes	Yes	No	No	Yes	Yes	No	Yes	No	6
43	Guo et al. (2018)	Yes	No	No	Yes	Yes	Yes	Yes	No	Yes	Yes	7
44	Liu et al. (2018)	Yes	Yes	No	Yes	Yes	Yes	Yes	No	Yes	Yes	8
45	Bonova et al. (2015)	Yes	Yes	No	No	Yes	Yes	Yes	No	Yes	Yes	7
46	Doeppner et al. (2018)	Yes	Yes	Yes	No	Yes	Yes	Yes	No	Yes	Yes	8
47	Liu et al. (2014)	Yes	Yes	Yes	Yes	Yes	Yes	Yes	No	Yes	Yes	9
48	Cui et al. (2014)	Yes	Yes	Yes	No	No	Yes	No	No	Yes	No	5
49	Ma et al. (2013)	Yes	Yes	Yes	No	No	Yes	Yes	No	Yes	Yes	7
50	Wang G F et al. (2018)	Yes	Yes	Yes	No	No	Yes	Yes	No	Yes	Yes	7
51	zhang et al. (2015)	Yes	Yes	Yes	No	No	Yes	Yes	No	Yes	No	6
52	Lu et al. (2010)	Yes	No	Yes	No	No	Yes	Yes	No	Yes	No	5
53	Peng et al. (2011)	Yes	Yes	Yes	No	No	Yes	Yes	No	Yes	No	6
54	Zhou et al. (2020)	Yes	No	Yes	No	No	Yes	Yes	No	Yes	No	5
55	Du et al. (2014)	Yes	No	Yes	No	No	Yes	Yes	No	Yes	Yes	6
56	Zhou Q et al. (2015)	Yes	No	Yes	No	No	Yes	Yes	No	Yes	No	5
57	Liu et al. (2011)	Yes	No	Yes	No	No	Yes	Yes	No	Yes	No	5
